# Supplementary material for: New Behavioral Handling Test Reveals Temperament Differences in Native Japanese Chickens
Source: Animals (Basel). 2023 Nov 17;13(22):3556. doi: 10.3390/ani13223556 (PMC10668715; doi:10.3390/ani13223556)
Supplement: Supplementary file 1 [file animals-13-03556-s001.zip]

Archive with 7 entries (7 files):
- .DS_Store
- Table_S1.xlsx
- Table_S2.xlsx
- Table_S3.xlsx
- Table_S4.xlsx
- Table_S5.xlsx
- Table_S6.xlsx
