# Supplementary material for: New Behavioral Handling Test Reveals Temperament Differences in Native Japanese Chickens
Source: Animals (Basel). 2023 Nov 17;13(22):3556. doi: 10.3390/ani13223556 (PMC10668715; doi:10.3390/ani13223556)
Supplement: Supplementary file 1 [file animals-13-03556-s001.zip › Table_S1.xlsx]

## Sheet: TableS1
Table S1. List of traits in the handling test adjusted for body weight.
Trait	Factor
Distress vocalization	Body weight
General vocalization	Body weight
Biting	Body weight
Escaping stimulus	Body weight
There were no factors for traits not listed.
