# Supplementary material for: New Behavioral Handling Test Reveals Temperament Differences in Native Japanese Chickens
Source: Animals (Basel). 2023 Nov 17;13(22):3556. doi: 10.3390/ani13223556 (PMC10668715; doi:10.3390/ani13223556)
Supplement: Supplementary file 1 [file animals-13-03556-s001.zip › Table_S2.xlsx]

## Sheet: Table S2
Table S2. Raw data for body weight and 10 handling traits in seven chicken breeds.
			Handling test
Breed	ID	Sex	Body weight	Distress vocalization	Moving	Escaping cage	General vocalization	Sleeping	Floor/cage pecking	Biting	Surprised voice	Escaping stimulus	Approaching wall
IG	3	male	34.93	7	0	0	8	6	1	0	3	3	6
IG	4	male	37.92	0	0	0	10	1	0	0	0	0	0
IG	9	male	32.6	47	0	0	9	0	0	0	1	2	2
IG	12	male	37.24	78	2	0	10	0	10	0	3	4	1
IG	5	female	32.5	28	1	0	9	0	8	0	1	0	0
IG	6	female	36.7	0	0	0	14	0	0	0	0	2	5
IG	7	female	37.25	84	0	0	3	6	0	0	4	2	2
IG	8	female	35.47	88	1	0	7	1	1	0	2	3	3
IG	10	female	35.37	156	2	0	9	0	3	0	1	4	3
IG	11	female	33.21	291	1	0	4	0	5	0	2	2	2
IG	13	female	32.38	114	0	0	8	2	0	0	4	3	7
IG	14	female	35.94	0	0	0	11	0	2	0	3	0	3
CHB-H	2	male	13.91	644	3	0	0	0	12	0	8	7	0
CHB-H	3	male	15.29	697	14	1	0	0	2	0	9	8	0
CHB-H	4	male	16.24	590	3	0	0	0	3	0	3	4	0
CHB-H	6	male	15.89	273	1	0	2	0	2	0	7	3	7
CHB-H	19	male	18.43	304	3	1	1	1	1	0	4	4	2
CHB-H	20	male	19.67	337	1	0	2	0	3	0	2	3	0
CHB-H	21	male	18.34	406	1	0	0	0	17	0	4	4	3
CHB-H	23	male	17.7	343	1	0	3	0	11	0	4	2	2
CHB-H	22	female	19.82	213	2	0	4	0	5	0	2	5	2
CHB-H	24	female	16.98	296	4	0	0	0	22	0	2	1	0
CHB-H	25	female	18.26	452	7	1	1	0	16	0	8	6	0
CHB-N	9	male	19.77	0	0	0	6	2	0	0	0	1	2
CHB-N	12	male	15.32	0	0	0	3	8	0	0	0	0	0
CHB-N	13	male	16.97	310	2	1	5	2	0	0	1	4	2
CHB-N	14	male	17.1	224	0	0	10	0	0	0	2	6	2
CHB-N	18	male	16	7	0	0	8	1	1	0	0	1	0
CHB-N	8	female	18.86	197	0	0	2	2	7	0	0	0	1
CHB-N	10	female	16.74	35	0	0	9	2	10	0	0	0	0
CHB-N	15	female	16.38	454	11	1	6	0	0	0	2	3	0
CHB-N	16	female	16.98	131	0	0	7	2	1	0	2	4	6
CHB-N	17	female	16.98	370	0	0	2	2	0	0	3	3	4
PNP	13	male	23.96	588	19	3	0	0	23	0	4	5	0
PNP	16	male	22.92	680	8	0	0	0	17	0	3	3	0
PNP	17	male	23.94	0	7	1	1	0	1	0	4	2	0
PNP	18	male	23.9	721	1	1	0	0	0	0	5	0	0
PNP	2	female	27.93	638	2	2	0	0	0	0	8	4	0
PNP	14	female	22.71	806	45	5	0	0	6	0	3	4	0
PNP	15	female	23.82	0		4	0	0	3	0	4	1	0
PNP	20	female	23.1	680	17	0	0	0	12	0	6	3	0
RYU	1	male	18.26	532	6	1	1	0	5	0	2	4	4
RYU	7	male	18.19	509	2	0	1	0	0	0	1	1	2
RYU	8	male	19.67	499	7	1	1	0	0	0	3	4	1
RYU	9	male	18.94	630	2	0	3	0	3	0	4	2	5
RYU	10	male	20.44	249	0	0	0	2	0	0	4	2	3
RYU	11	male	22.73	634	4	0	0	0	3	0	5	2	0
RYU	13	male	19.3	569	1	0	2	0	2	0	1	3	2
RYU	14	male	17.57	528	0	0	1	0	1	0	1	4	4
RYU	16	male	18.66	622	5	2	3	0	9	0	5	3	1
RYU	17	male	19.53	321	0	0	3	0	0	0	4	5	3
RYU	2-7	male	21.9	479	0	0	0	1	0	0	3	3	1
RYU	3	female	20.96	327	4	0	3	0	0	0	3	3	1
RYU	5	female	15.3	489	4	2	6	0	2	0	3	1	2
RYU	6	female	21.08	57	0	0	1	5	0	0	2	1	4
RYU	12	female	17.76	528	4	0	0	0	8	0	6	2	0
RYU	15	female	15.3	336	1	0	1	2	4	0	5	4	2
RYU	2021/01/11	female	18.77	394	0	0	0	1	0	0	0	0	2
RYU	2021/02/06	female	20.47	317	0	0	0	4	0	0	0	0	0
RYU	2021/03/07	female	19.26	460	1	0	1	2	0	0	1	0	1
OSM	1	male	28.33	0	0	0	11	1	0	0	8	1	0
OSM	3	male	26.26	308	0	0	12	0	0	9	2	0	0
OSM	6	male	35.05	310	3	3	5	0	13	0	3	2	3
OSM	8	male	34.95	273	0	0	4	0	7	0	5	4	3
OSM	10	male	33.84	260	4	0	6	0	8	1	0	2	1
OSM	11	male	35.49	410	8	0	5	0	3	0	2	2	0
OSM	12	male	37.59	347	5	0	6	0	7	3	5	2	1
OSM	4	female	28.21	225	0	0	11	1	6	2	2	3	1
OSM	5	female	33.14	26	0	0	9	3	2	0	1	3	5
OSM	7	female	35.93	262	12	5	8	0	18	17	2	3	0
OSM	9	female	33.52	241	2	0	8	0	32	13	2	1	0
OSM	13	female	37.4	51	0	0	10	2	0	0	3	2	5
TKU	9	male	29.04	185	0	0	3	2	0	0	1	1	0
TKU	12	male	34.8	46	0	0	8	8	10	0	0	0	1
TKU	2	female	29.53	146	0	0	6	1	0	0	4	0	0
TKU	3	female	26.69	0	0	0	10	5	0	0	4	3	3
TKU	4	female	26.65	62	0	0	9	8	0	0	8	2	1
TKU	7	female	33.83	307	1	0	3	0	58	0	5	0	0
TKU	8	female	34.67	260	0	0	3	2	8	0	4	1	4
TKU	10	female	32.63	126	0	0	2	2	2	0	7	3	7
TKU	11	female	31.14	331	0	0	5	2	11	0	6	3	6
