# Supplementary material for: New Behavioral Handling Test Reveals Temperament Differences in Native Japanese Chickens
Source: Animals (Basel). 2023 Nov 17;13(22):3556. doi: 10.3390/ani13223556 (PMC10668715; doi:10.3390/ani13223556)
Supplement: Supplementary file 1 [file animals-13-03556-s001.zip › Table_S3.xlsx]

## Sheet: TableS3
Table S3. Comparison of measurements for body weight and 10 behavioral traits in the handling test among seven chicken breeds.
			Breed
Trait 1	CHB-H	CHB-N	IG	OSM	PNP	RYU	TKU	P value 2
Body weight (g)	17.3 ± 0.8 a	17.3 ± 0.8 a	35.2 ± 0.7 b	33.3 ± 0.8 bc	26.7 ± 0.6 d	19.1 ± 0.6 a	31.2 ± 0.8 c	5.1e-16
Distress vocalization	-1.8 ± 50.1 ac	-245.4 ± 52.5 b	-147.9 ± 47.9 b	-15.9 ± 47.9 abc	171.2 ± 58.7 abc	50.4 ± 38.1 c	-104.6 ± 55.4 abc	0.00014
Moving	3.6 ± 1.6 ac	1.3 ± 1.6 b	0.6 ± 1.5 b	2.8 ± 1.5 bc	14.1 ± 1.9 c	2.2 ± 1.2 bc	0.1 ± 1.7 b	5.5e-05
Escaping cage	0.3 ± 0.3 a	0.2 ± 0.3 a	0.0 ± 0.3 a	0.7 ± 0.3 a	2.0 ± 0.3 b	0.3 ± 0.2 a	0.0 ± 0.3 a	0.0017
General vocalization	-0.7 ± 0.8 a	4.0 ± 0.8 b	2.4 ± 0.7 ab	2.2 ± 0.7 ab	-3.3 ± 0.9 c	-0.9 ± 0.6 ad	0.3 ± 0.8 abcd	1.3e-06
Sleeping	0.1 ± 0.5 a	2.1 ± 0.5 b	1.3 ± 0.5 abc	0.6 ± 0.5 abc	0.0 ± 0.6 a	0.9 ± 0.4 abc	3.3 ± 0.6 bc	0.00013
Floor/cage pecking	8.5 ± 2.5 a	1.9 ± 2.6 b	2.5 ± 2.4 ab	8.0 ± 2.4 ab	7.8 ± 3.0 ab	1.9 ± 1.9 b	9.9 ± 2.8 ab	0.014
Biting	0.1 ± 0.7 a	0.1 ± 0.7 a	-1.1 ± 0.7 be	2.8 ± 0.7 abcde	-0.4 ± 0.8 c	-0.1 ± 0.5 d	-0.8 ± 0.8 e	1.6e-08
Surprised voice	4.8 ± 0.6 a	1.0 ± 0.6 b	2.0 ± 0.6 bc	2.9 ± 0.6 abc	4.6 ± 0.7 ac	2.8 ± 0.5 abc	4.3 ± 0.7 abc	0.00039
Escaping stimulus	1.3 ± 0.5 a	-0.8 ± 0.5 a	0.0 ± 0.5 a	-0.1 ± 0.5 a	0.1 ± 0.6 a	-0.6 ± 0.4 a	-0.8 ± 0.5 a	0.12
Approaching wall	1.5 ± 0.6 abc	1.7 ± 0.6 abc	2.8 ± 0.6 ac	1.6 ± 0.6 abc	0.0 ± 0.7 b	2.0 ± 0.4 c	2.4 ± 0.6 abc	0.016
1 Traits are presented as means ± SEs. No sex difference in body weight was observed at P < 0.05. Four traits were adjusted for body weight (see Table S1). 2 P values were obtained from Kruskal-Wallis test. Means with different superscripts (a-e) for each trait were significant at P < 0.05 between the two breeds, as determined by Steel-Dwass post hoc test.
