# Supplementary material for: New Behavioral Handling Test Reveals Temperament Differences in Native Japanese Chickens
Source: Animals (Basel). 2023 Nov 17;13(22):3556. doi: 10.3390/ani13223556 (PMC10668715; doi:10.3390/ani13223556)
Supplement: Supplementary file 1 [file animals-13-03556-s001.zip › Table_S4.xlsx]

## Sheet: Table S4
Table S4. Factor loading values for the first and second principal component axes summarizing 19 handling traits in seven chicken breeds.
Trait	1st principal component	2nd principal component
Traits related to bustle
Number of distress vocalizations	0.59535	-0.49
Number of movements across the line	0.58063	-0.45
Number of escape attempts from the cage	0.6362	-0.22
Number of general vocalizations other than distress vocalizations	-0.32	0.61952
Number of sleeps	-0.44	0.19091
Number of times out of hand	0.64633	-0.12578
Traits related to aggression
Number of times the floor was pecked	0.45927	0.3507
Number of times the cage was pecked	0.63333	-0.12873
Number of times the floor or cage was pecked	0.67131	0.14359
Number of bites	0.58906	0.60611
Number of instances of pecking when placed near the hand	0.25682	0.38547
Number of instances of pecking when placed in the hand	0.33916	0.09005
Number of instances of pecking while covered for 10 seconds	0.61777	0.54428
Number of times pecked and bitten on the hand	0.69548	0.60675
Number of rides on the hand when the hand put near it	0.30821	-0.35603
Number of instances of approaching the hand on its own	0.19052	-0.18173
Traits related to timidity
Number of times raised surprised voices when stimulated	0.29163	-0.47
Number of escape attempts when stimulated	0.23427	-0.44
Number of times approaching the cage wall	-0.41	-0.03
