# Supplementary material for: New Behavioral Handling Test Reveals Temperament Differences in Native Japanese Chickens
Source: Animals (Basel). 2023 Nov 17;13(22):3556. doi: 10.3390/ani13223556 (PMC10668715; doi:10.3390/ani13223556)
Supplement: Supplementary file 1 [file animals-13-03556-s001.zip › Table_S5.xlsx]

## Sheet: Table S5
Table S5. Factor loading values, eigenvalues, and % variances contributed to the first and second principal component axes summarizing nine handling traits in seven chicken breeds.
Trait	1st principal component	2nd principal component
Distress vocalization	0.78	-0.31
Moving	0.77	0.1
Escaping cage	0.68	0.3
General vocalization	-0.57	0.56
Sleeping	-0.56	-0.04
Floor/cage pecking	0.46	0.18
Biting	0.28	0.71
Surprised voice	0.38	-0.54
Approaching wall	-0.47	-0.38
Eigenvalue	2.96	1.49
% Variance contributed	32.9	16.6
