# Supplementary material for: New Behavioral Handling Test Reveals Temperament Differences in Native Japanese Chickens
Source: Animals (Basel). 2023 Nov 17;13(22):3556. doi: 10.3390/ani13223556 (PMC10668715; doi:10.3390/ani13223556)
Supplement: Supplementary file 1 [file animals-13-03556-s001.zip › Table_S6.xlsx]

## Sheet: Table S6
Table S6. Factor loading values, eigenvalues, and % variances contributed to the first and second principal component axes summarizing nine handling traits in five chicken breeds.
Trait	1st principal component	2nd principal component
Distress vocalization	0.82	-0.29
Moving	0.83	0.3
Escaping cage	0.62	0.48
General vocalization	-0.46	0.62
Sleeping	-0.56	-0.05
Floor/cage pecking	0.29	-0.48
Biting	0.46	0.46
Surprised voice	0.52	-0.42
Approaching wall	-0.31	-0.31
Eigenvalue	2.93	1.5
% Variance contributed	32.6	16.7
